# Supplementary material for: Cross-Sectional and Longitudinal Associations between 24-Hour Movement Behaviours, Recreational Screen Use and Psychosocial Health Outcomes in Children: A Compositional Data Analysis Approach
Source: Int J Environ Res Public Health. 2021 Jun 3;18(11):5995. doi: 10.3390/ijerph18115995 (PMC8199728; doi:10.3390/ijerph18115995)
Supplement: Supplementary file 1 [file ijerph-18-05995-s001.zip]

Archive with 1 entries (1 files):
- ijerph-1238114-supplementary.pdf
